# Supplementary material for: MicroRNA regulation of molecular pathways as a generic mechanism and as a core disease phenotype
Source: Oncotarget. 2015 Jan 22;6(3):1594–604. doi: 10.18632/oncotarget.2734 (PMC4359317; doi:10.18632/oncotarget.2734)
Supplement: Supplementary file 2 [file oncotarget-06-1594-s002.xlsx]

## Sheet: Sheet1
	FDR adjusted p-value	miR Symbol	Pathway Name
	0.000213919	hsa-miR-495	a6b1 and a6b4 Integrin signaling(NCI/Nature)
	2.47e-05	hsa-miR-361-3p	actions of nitric oxide in the heart(BioCarta)
	3.77e-05	hsa-miR-873	activation of csk by camp-dependent protein kinase inhibits signaling through the t cell receptor(BioCarta)
	0	hsa-miR-1207-5p	activation of pkc through g-protein coupled receptors(BioCarta)
	5.44e-05	hsa-miR-340	agrin in postsynaptic differentiation(BioCarta)
	0.000915108	hsa-miR-548d-3p	akap95 role in mitosis and chromosome dynamics(BioCarta)
	0.00188558	hsa-miR-495	akt signaling pathway(BioCarta)
	0.000504538	hsa-miR-548c-3p	alk in cardiac myocytes(BioCarta)
	2.28e-05	hsa-miR-361-3p	Alpha-synuclein signaling(NCI/Nature)
	0.000221208	hsa-miR-19a	alternative complement pathway(BioCarta)
	0.000317871	hsa-miR-214	Alternative NF-kappaB pathway(NCI/Nature)
	0.000106814	hsa-miR-199a-5p	amb2 Integrin signaling(NCI/Nature)
	0.000218171	hsa-miR-424	Angiopoietin receptor Tie2-mediated signaling(NCI/Nature)
	0.00600203	hsa-miR-548c-3p	angiotensin ii mediated activation of jnk pathway via pyk2 dependent signaling(BioCarta)
	0.000316334	hsa-miR-1184	antigen processing and presentation(BioCarta)
	0	hsa-miR-141	antisense pathway(BioCarta)
	0.00118019	hsa-miR-106a	apoptotic dna-fragmentation and tissue homeostasis(BioCarta)
	0.000207596	hsa-miR-548d-3p	apoptotic signaling in response to dna damage(BioCarta)
	7.16e-05	hsa-mir-193b	Arf1 pathway(NCI/Nature)
	0.000271022	hsa-miR-106b	Arf6 downstream pathway(NCI/Nature)
	0.00170386	hsa-miR-125a-3p	Arf6 signaling events(NCI/Nature)
	0.00263941	hsa-miR-548c-3p	Arf6 trafficking events(NCI/Nature)
	0	hsa-miR-608	-arrestins in gpcr desensitization(BioCarta)
	0.000207031	hsa-miR-1254	aspirin blocks signaling pathway involved in platelet activation(BioCarta)
	0.00131723	hsa-miR-1252	atm signaling pathway(BioCarta)
	0	hsa-miR-150	attenuation of gpcr signaling(BioCarta)
	9.11e-06	hsa-miR-625	Atypical NF-kappaB pathway(NCI/Nature)
	0.000675079	hsa-miR-220c	Aurora A signaling(NCI/Nature)
	0.00377701	hsa-miR-495	Aurora B signaling(NCI/Nature)
	0.000425818	hsa-miR-548d-3p	b cell survival pathway(BioCarta)
	7.32e-05	hsa-miR-548e	BARD1 signaling events(NCI/Nature)
	0	hsa-miR-130a	basic mechanism of action of ppara pparb(d) and pparg and effects on gene expression(BioCarta)
	0.0012338	hsa-miR-495	basic mechanisms of sumoylation(BioCarta)
	0.00396657	hsa-miR-495	bcr signaling pathway(BioCarta)
	0.00621741	hsa-miR-495	BCR signaling pathway(NCI/Nature)
	0.000864865	hsa-miR-590-3p	bioactive peptide induced signaling pathway(BioCarta)
	0.00357245	hsa-miR-548c-3p	BMP receptor signaling(NCI/Nature)
	0.00182998	hsa-miR-548c-3p	bone remodeling(BioCarta)
	0	hsa-miR-548c-3p	brca1 dependent ub ligase activity(BioCarta)
	0	hsa-miR-1283	btg family proteins and cell cycle regulation(BioCarta)
	2.56e-05	hsa-miR-122	ca-calmodulin-dependent protein kinase activation(BioCarta)
	4.47e-05	hsa-miR-603	cadmium induces dna synthesis and proliferation in macrophages(BioCarta)
	0.00622132	hsa-miR-548c-3p	Calcineurin-regulated NFAT-dependent transcription in lymphocytes(NCI/Nature)
	0.000791671	hsa-miR-203	calcium signaling by hbx of hepatitis b virus(BioCarta)
	0.00118418	hsa-miR-1253	Calcium signaling in the CD4+ TCR pathway(NCI/Nature)
	0.000213098	hsa-miR-103	Canonical NF-kappaB pathway(NCI/Nature)
	0.00165777	hsa-miR-548c-3p	Canonical Wnt signaling pathway(NCI/Nature)
	0.000181438	hsa-miR-106a	carm1 and regulation of the estrogen receptor(BioCarta)
	0.0005195	hsa-miR-548d-3p	caspase cascade in apoptosis(BioCarta)
	0.00994092	hsa-miR-548c-3p	Caspase cascade in apoptosis(NCI/Nature)
	0	hsa-miR-221	cbl mediated ligand-induced downregulation of egf receptors pathway(BioCarta)
	0.00356159	hsa-miR-548c-3p	ccr3 signaling in eosinophils(BioCarta)
	7.44e-06	hsa-miR-556-3p	cd40l signaling pathway(BioCarta)
	0.000299252	hsa-miR-548a-3p	cdc25 and chk1 regulatory pathway in response to dna damage(BioCarta)
	0	hsa-miR-520g	cdk regulation of dna replication(BioCarta)
	0.00013704	hsa-miR-1207-3p	cell cycle: g1/s check point(BioCarta)
	0.000454648	hsa-miR-130b	cell cycle: g2/m checkpoint(BioCarta)
	0.000294694	hsa-miR-214	Cellular roles of Anthrax toxin(NCI/Nature)
	0.000509418	hsa-miR-424	ceramide signaling pathway(BioCarta)
	0.000318654	hsa-miR-424	Ceramide signaling pathway(NCI/Nature)
	7.71e-05	hsa-miR-128	chaperones modulate interferon signaling pathway(BioCarta)
	0	hsa-miR-146b-3p	chrebp regulation by carbohydrates and camp(BioCarta)
	0.00665278	hsa-miR-495	Circadian rhythm pathway(NCI/Nature)
	0.000462935	hsa-miR-548d-3p	Class I PI3K signaling events mediated by Akt(NCI/Nature)
	0.000483567	hsa-miR-103	Class I PI3K signaling events(NCI/Nature)
	0	hsa-miR-103	Class IB PI3K non-lipid kinase events(NCI/Nature)
	0.000646561	hsa-miR-130a	classical complement pathway(BioCarta)
	0.000231962	hsa-miR-328	control of skeletal myogenesis by hdac and calcium/calmodulin-dependent kinase (camk)(BioCarta)
	0.000145571	hsa-miR-548c-3p	Coregulation of Androgen receptor activity(NCI/Nature)
	0.00116154	hsa-miR-495	corticosteroids and cardioprotection(BioCarta)
	0.000500351	hsa-miR-548c-3p	ctcf: first multivalent nuclear factor(BioCarta)
	0.000390794	hsa-miR-1184	cxcr4 signaling pathway(BioCarta)
	9.02e-05	hsa-miR-1324	cyclin e destruction pathway(BioCarta)
	0.000139323	hsa-miR-543	cyclins and cell cycle regulation(BioCarta)
	5.37e-05	hsa-miR-134	d4gdi signaling pathway(BioCarta)
	0.000314805	hsa-miR-1184	deregulation of cdk5 in alzheimers disease(BioCarta)
	0.000206459	hsa-miR-24	double stranded rna induced gene expression(BioCarta)
	7.17e-06	hsa-miR-1225-3p	downregulated of mta-3 in er-negative breast tumors(BioCarta)
	0.00684806	hsa-miR-1321	Downstream signaling in naןve CD8+ T cells(NCI/Nature)
	0	hsa-miR-1324	e2f1 destruction pathway(BioCarta)
	4.73e-05	hsa-miR-922	Effects of Botulinum toxin(NCI/Nature)
	3.86e-05	hsa-miR-101	effects of calcineurin in keratinocyte differentiation(BioCarta)
	8.2e-05	hsa-miR-548c-3p	egf signaling pathway(BioCarta)
	0.000193067	hsa-miR-515-5p	eicosanoid metabolism(BioCarta)
	0.000162678	hsa-miR-130a	endocytotic role of ndk phosphins and dynamin(BioCarta)
	0.00419366	hsa-miR-548c-3p	Endothelins(NCI/Nature)
	5.81e-06	hsa-miR-486-3p	EPHA forward signaling(NCI/Nature)
	1.95e-05	hsa-miR-603	EPHA2 forward signaling(NCI/Nature)
	3.99e-05	hsa-miR-650	EPHB forward signaling(NCI/Nature)
	0.000370437	hsa-miR-1208	Ephrin A reverse signaling(NCI/Nature)
	2.25e-05	hsa-miR-214	Ephrin B reverse signaling(NCI/Nature)
	0	hsa-miR-369-3p	EphrinA-EPHA pathway(NCI/Nature)
	0	hsa-miR-1321	EphrinB-EPHB pathway(NCI/Nature)
	9.08e-05	hsa-miR-370	epo signaling pathway(BioCarta)
	9.77e-05	hsa-miR-214	EPO signaling pathway(NCI/Nature)
	0	hsa-miR-1253	er associated degradation (erad) pathway(BioCarta)
	0.000746329	hsa-miR-214	erk and pi-3 kinase are necessary for collagen binding in corneal epithelia(BioCarta)
	8.73e-06	hsa-miR-552	erk1/erk2 mapk signaling pathway(BioCarta)
	0.000169207	hsa-miR-1270	erythropoietin mediated neuroprotection through nf-kb(BioCarta)
	0	hsa-miR-1233	estrogen responsive protein efp controls cell cycle and breast tumors growth(BioCarta)
	0.000389087	hsa-miR-1184	eukaryotic protein translation(BioCarta)
	0.000212352	hsa-miR-548c-3p	extrinsic prothrombin activation pathway(BioCarta)
	0.000336672	hsa-miR-548c-3p	fas signaling pathway (cd95)(BioCarta)
	0.00108026	hsa-miR-548c-3p	FAS signaling pathway (CD95)(NCI/Nature)
	0.000351557	hsa-miR-603	fc epsilon receptor i signaling in mast cells(BioCarta)
	0.000319955	hsa-miR-424	Fc-epsilon receptor I signaling in mast cells(NCI/Nature)
	4.5e-05	hsa-miR-520g	FGF signaling pathway(NCI/Nature)
	8.16e-05	hsa-miR-548c-3p	fibrinolysis pathway(BioCarta)
	0.00019812	hsa-miR-612	fmlp induced chemokine gene expression in hmc-1 cells(BioCarta)
	0	hsa-miR-539	fosb gene expression and drug abuse(BioCarta)
	0	hsa-miR-1275	FOXA transcription factor networks(NCI/Nature)
	0.0123831	hsa-miR-548c-3p	FOXA1 transcription factor network(NCI/Nature)
	0.0110291	hsa-miR-548c-3p	FOXA2 and FOXA3 transcription factor networks(NCI/Nature)
	0.0111298	hsa-miR-495	FOXM1 transcription factor network(NCI/Nature)
	0.0007683	hsa-miR-548c-3p	FoxO family signaling(NCI/Nature)
	0.000213076	hsa-miR-1321	gamma-aminobutyric acid receptor life cycle pathway(BioCarta)
	3e-05	hsa-miR-532	gata3 participate in activating the th2 cytokine genes expression(BioCarta)
	0.00131888	hsa-miR-1254	Glypican 1 network(NCI/Nature)
	3.53e-05	hsa-miR-15a	Glypican 3 network(NCI/Nature)
	0	hsa-miR-765	Glypican pathway(NCI/Nature)
	0.000587134	hsa-miR-548d-3p	granzyme a mediated apoptosis pathway(BioCarta)
	0.00052018	hsa-miR-220c	growth hormone signaling pathway(BioCarta)
	0	hsa-miR-105	g-secretase mediated erbb4 signaling pathway(BioCarta)
	0.000318044	hsa-miR-103	Hedgehog signaling events mediated by Gli proteins(NCI/Nature)
	0.00380358	hsa-miR-516b	hemoglobins chaperone(BioCarta)
	0.00630108	hsa-miR-495	HIF-1-alpha transcription factor network(NCI/Nature)
	0.00598464	hsa-miR-548c-3p	hiv-1 nef: negative effector of fas and tnf(BioCarta)
	0.000521526	hsa-miR-106a	HIV-1 Nef: Negative effector of Fas and TNF-alpha(NCI/Nature)
	0	hsa-miR-129-5p	hop pathway in cardiac development(BioCarta)
	0	hsa-miR-543	how does salmonella hijack a cell(BioCarta)
	3.96e-06	hsa-miR-1	how progesterone initiates the oocyte maturation(BioCarta)
	0.000502436	hsa-miR-548c-3p	human cytomegalovirus and map kinase pathways(BioCarta)
	0.000970161	hsa-miR-548d-3p	hypoxia and p53 in the cardiovascular system(BioCarta)
	0.00238988	hsa-miR-181a-1	hypoxia-inducible factor in the cardivascular system(BioCarta)
	0	hsa-miR-548d-3p	Hypoxic and oxygen homeostasis regulation of HIF-1-alpha(NCI/Nature)
	0	hsa-miR-1252	ifn alpha signaling pathway(BioCarta)
	0.000993043	hsa-miR-495	IFN-gamma pathway(NCI/Nature)
	0.000328109	hsa-miR-940	IGF1 pathway(NCI/Nature)
	3.82e-05	hsa-miR-424	igf-1 signaling pathway(BioCarta)
	0.000775357	hsa-miR-1205	il 2 signaling pathway(BioCarta)
	0.000364086	hsa-miR-603	il 3 signaling pathway(BioCarta)
	2.29e-05	hsa-miR-30e	il 4 signaling pathway(BioCarta)
	0.000263491	hsa-miR-1252	il 6 signaling pathway(BioCarta)
	0.000740977	hsa-miR-548c-3p	il-10 anti-inflammatory signaling pathway(BioCarta)
	0.00116308	hsa-miR-548c-3p	il12 and stat4 dependent signaling pathway in th1 development(BioCarta)
	0.000376708	hsa-miR-1324	IL12 signaling mediated by STAT4(NCI/Nature)
	0.00360315	hsa-miR-548c-3p	IL12-mediated signaling events(NCI/Nature)
	8.29e-05	hsa-miR-579	IL1-mediated signaling events(NCI/Nature)
	0.000380931	hsa-miR-548d-3p	il-2 receptor beta chain in t cell activation(BioCarta)
	0.000821339	hsa-miR-548d-3p	IL2 signaling events mediated by PI3K(NCI/Nature)
	0.000912027	hsa-miR-186	IL2 signaling events mediated by STAT5(NCI/Nature)
	0	hsa-miR-203	il22 soluble receptor signaling pathway(BioCarta)
	0.0021781	hsa-miR-940	IL23-mediated signaling events(NCI/Nature)
	0.00388006	hsa-miR-548c-3p	IL27-mediated signaling events(NCI/Nature)
	0.00180281	hsa-miR-495	IL2-mediated signaling events(NCI/Nature)
	0.000526154	hsa-miR-940	IL4-mediated signaling events(NCI/Nature)
	5.09e-05	hsa-miR-548d-3p	IL6-mediated signaling events(NCI/Nature)
	0.000349379	hsa-miR-940	il-7 signal transduction(BioCarta)
	8.2e-05	hsa-miR-607	inactivation of gsk3 by akt causes accumulation of b-catenin in alveolar macrophages(BioCarta)
	0.000322267	hsa-miR-106a	induction of apoptosis through dr3 and dr4/5 death receptors(BioCarta)
	0.000699498	hsa-miR-548d-3p	influence of ras and rho proteins on g1 to s transition(BioCarta)
	0.000207832	hsa-miR-548d-3p	inhibition of cellular proliferation by gleevec(BioCarta)
	0	hsa-miR-1201	inhibition of huntingtons disease neurodegeneration by histone deacetylase inhibitors(BioCarta)
	0.000141596	hsa-miR-1207-5p	inhibition of matrix metalloproteinases(BioCarta)
	7.15e-07	hsa-miR-125a-3p	Insulin Pathway(NCI/Nature)
	0.000211589	hsa-miR-424	insulin signaling pathway(BioCarta)
	0.000868657	hsa-miR-372	Insulin-mediated glucose transport(NCI/Nature)
	1.29e-05	hsa-miR-608	integrin signaling pathway(BioCarta)
	0.000994452	hsa-miR-495	Integrins in angiogenesis(NCI/Nature)
	0.00122733	hsa-miR-214	intrinsic prothrombin activation pathway(BioCarta)
	0.000106755	hsa-miR-181a	ion channels and their functional role in vascular endothelium(BioCarta)
	4.5e-05	hsa-miR-1185	ionomycin and phorbal ester signaling pathway(BioCarta)
	1.55e-05	hsa-miR-370	JNK signaling in the CD4+ TCR pathway(NCI/Nature)
	0.00182314	hsa-miR-548c-3p	keratinocyte differentiation(BioCarta)
	0.00102184	hsa-miR-103	lck and fyn tyrosine kinases in initiation of tcr activation(BioCarta)
	0.000232419	hsa-miR-576-5p	lectin induced complement pathway(BioCarta)
	3.95e-05	hsa-miR-612	links between pyk2 and map kinases(BioCarta)
	7.2e-05	hsa-miR-1224-3p	lissencephaly gene (lis1) in neuronal migration and development(BioCarta)
	0.000281739	hsa-miR-548d-3p	Lissencephaly gene (LIS1) in neuronal migration and development(NCI/Nature)
	0.00111161	hsa-miR-539	LPA receptor mediated events(NCI/Nature)
	0	hsa-miR-548c-3p	LPA4-mediated signaling events(NCI/Nature)
	3.54e-05	hsa-miR-1276	map kinase inactivation of smrt corepressor(BioCarta)
	0.00140733	hsa-miR-548c-3p	mapkinase signaling pathway(BioCarta)
	0.000198059	hsa-miR-520d-5p	mcalpain and friends in cell motility(BioCarta)
	0.000110055	hsa-miR-508-5p	mechanism of acetaminophen activity and toxicity(BioCarta)
	0.000864114	hsa-miR-101	mechanism of protein import into the nucleus(BioCarta)
	6.07e-05	hsa-miR-214	melanocyte development and pigmentation pathway(BioCarta)
	0.000161814	hsa-miR-1275	metabolism of anandamide an endogenous cannabinoid(BioCarta)
	0.00010333	hsa-miR-612	mets affect on macrophage differentiation(BioCarta)
	0.0066558	hsa-miR-495	mtor signaling pathway(BioCarta)
	0.00441562	hsa-miR-1321	mTOR signaling pathway(NCI/Nature)
	0.00297493	hsa-miR-548c-3p	multi-drug resistance factors(BioCarta)
	0.000136502	hsa-miR-661	multiple antiapoptotic pathways from igf-1r signaling lead to bad phosphorylation(BioCarta)
	0.00035974	hsa-miR-607	multi-step regulation of transcription by pitx2(BioCarta)
	9.02e-05	hsa-miR-940	Nectin adhesion pathway(NCI/Nature)
	0.00045106	hsa-miR-424	nerve growth factor pathway (ngf)(BioCarta)
	5.22e-05	hsa-miR-548d-3p	Neurotrophic factor-mediated Trk receptor signaling(NCI/Nature)
	0.00410208	hsa-miR-495	nfat and hypertrophy of the heart (BioCarta)
	0.00104755	hsa-miR-548c-3p	nfkb activation by nontypeable hemophilus influenzae(BioCarta)
	0.0004835	hsa-miR-129-5p	nf-kb signaling pathway(BioCarta)
	0	hsa-miR-106a	nitric oxide signaling pathway(BioCarta)
	0.00019383	hsa-miR-570	no2-dependent il-12 pathway in nk cells(BioCarta)
	0.000395775	hsa-miR-186	Noncanonical Wnt signaling pathway(NCI/Nature)
	0.000790393	hsa-miR-1321	Nongenotropic Androgen signaling(NCI/Nature)
	0	hsa-miR-1274a	opposing roles of aif in apoptosis and cell survival(BioCarta)
	0.0036393	hsa-miR-495	Osteopontin-mediated events(NCI/Nature)
	0	hsa-miR-647	overview of telomerase protein component gene htert transcriptional regulation(BioCarta)
	0	hsa-miR-129-5p	overview of telomerase rna component gene hterc transcriptional regulation(BioCarta)
	0.000941017	hsa-miR-641	oxidative stress induced gene expression via nrf2(BioCarta)
	0.000140175	hsa-miR-548d-3p	p38 mapk signaling pathway(BioCarta)
	0.000521343	hsa-miR-520d-5p	p38 MAPK signaling pathway(NCI/Nature)
	5.08e-05	hsa-miR-9	p38 signaling mediated by MAPKAP kinases(NCI/Nature)
	8.02e-05	hsa-miR-548d-3p	p53 signaling pathway(BioCarta)
	0.0047961	hsa-miR-548c-3p	p75(NTR)-mediated signaling(NCI/Nature)
	3.78e-05	hsa-miR-625	Paxillin-dependent events mediated by a4b1(NCI/Nature)
	1.92e-05	hsa-miR-300	Paxillin-independent events mediated by a4b1 and a4b7(NCI/Nature)
	6.82e-05	hsa-miR-214	pdgf signaling pathway(BioCarta)
	1.19e-06	hsa-miR-642	PDGFR-alpha signaling pathway(NCI/Nature)
	0.000839826	hsa-miR-548d-3p	PDGFR-beta signaling pathway(NCI/Nature)
	0	hsa-miR-583	pelp1 modulation of estrogen receptor activity(BioCarta)
	0.00021174	hsa-miR-105	pertussis toxin-insensitive ccr5 signaling in macrophage(BioCarta)
	0.000207837	hsa-miR-10a	phosphatidylcholine biosynthesis pathway(BioCarta)
	0.000587235	hsa-miR-548d-3p	phosphoinositides and their downstream targets(BioCarta)
	0	hsa-miR-185	phospholipase c delta in phospholipid associated cell signaling(BioCarta)
	0	hsa-miR-101	phospholipase c signaling pathway(BioCarta)
	0.000185679	hsa-miR-1298	phospholipase c-epsilon pathway(BioCarta)
	0.000772359	hsa-miR-495	phospholipids as signalling intermediaries(BioCarta)
	5.95e-05	hsa-miR-424	phosphorylation of mek1 by cdk5/p35 down regulates the map kinase pathway(BioCarta)
	8.11e-05	hsa-miR-106a	pkc-catalyzed phosphorylation of inhibitory phosphoprotein of myosin phosphatase(BioCarta)
	9.46e-05	hsa-miR-495	Plasma membrane estrogen receptor signaling(NCI/Nature)
	9.01e-05	hsa-miR-1236	platelet amyloid precursor protein pathway(BioCarta)
	0.0012319	hsa-miR-548c-3p	Presenilin action in Notch and Wnt signaling(NCI/Nature)
	0.000255969	hsa-miR-15a	prion pathway(BioCarta)
	0	hsa-miR-875-3p	proteasome complex(BioCarta)
	9.06e-05	hsa-miR-619	protein kinase a at the centrosome(BioCarta)
	0	hsa-miR-331-3p	Proteogylcan syndecan-mediated signaling events(NCI/Nature)
	3.79e-05	hsa-miR-148a	proteolysis and signaling pathway of notch(BioCarta)
	0.000107179	hsa-miR-105	pten dependent cell cycle arrest and apoptosis(BioCarta)
	2.47e-05	hsa-miR-607	rac1 cell motility signaling pathway(BioCarta)
	0.0015	hsa-miR-539	Ras signaling in the CD4+ TCR pathway(NCI/Nature)
	0.000169574	hsa-miR-548d-3p	ras signaling pathway(BioCarta)
	0.000355977	hsa-miR-603	ras-independent pathway in nk cell-mediated cytotoxicity(BioCarta)
	4.7e-05	hsa-miR-130b	rb tumor suppressor/checkpoint signaling in response to dna damage(BioCarta)
	0.000161986	hsa-miR-539	Reelin signaling pathway(NCI/Nature)
	0.000544352	hsa-miR-940	Regulation of Androgen receptor activity(NCI/Nature)
	1.62e-06	hsa-miR-1276	regulation of bad phosphorylation(BioCarta)
	0.00263581	hsa-miR-940	regulation of cell cycle progression by plk3(BioCarta)
	1.54e-05	hsa-miR-147	regulation of ck1/cdk5 by type 1 glutamate receptors(BioCarta)
	0.000102795	hsa-miR-1827	Regulation of cytoplasmic and nuclear SMAD2/3 signaling(NCI/Nature)
	0.000995787	hsa-miR-548d-3p	regulation of eif2(BioCarta)
	7.56e-06	hsa-miR-375	regulation of eif-4e and p70s6 kinase(BioCarta)
	0.000390958	hsa-miR-495	Regulation of nuclear SMAD2/3 signaling(NCI/Nature)
	0.000585941	hsa-miR-548c-3p	regulation of p27 phosphorylation during cell cycle progression(BioCarta)
	0.000519232	hsa-miR-520d-5p	Regulation of p38-alpha and p38-beta(NCI/Nature)
	5.17e-05	hsa-miR-920	regulation of pgc-1a(BioCarta)
	1.78e-05	hsa-miR-1238	regulation of spermatogenesis by crem(BioCarta)
	8.53e-05	hsa-miR-603	regulation of splicing through sam68(BioCarta)
	0.000172194	hsa-miR-548d-3p	Regulation of Telomerase(NCI/Nature)
	4.32e-05	hsa-miR-622	regulation of transcriptional activity by pml(BioCarta)
	1.9e-05	hsa-miR-1287	regulators of bone mineralization(BioCarta)
	1.1e-05	hsa-miR-409-3p	repression of pain sensation by the transcriptional regulator dream(BioCarta)
	3.32e-05	hsa-miR-1321	Retinoic acid receptors-mediated signaling(NCI/Nature)
	0	hsa-miR-1178	reversal of insulin resistance by leptin(BioCarta)
	2.54e-05	hsa-miR-539	rho cell motility signaling pathway(BioCarta)
	0.00123891	hsa-miR-520d-5p	rna polymerase iii transcription(BioCarta)
	1.29e-05	hsa-miR-650	role of -arrestins in the activation and targeting of map kinases(BioCarta)
	0.00135171	hsa-miR-186	role of brca1 brca2 and atr in cancer susceptibility(BioCarta)
	0.000406615	hsa-miR-548a-5p	Role of Calcineurin-dependent NFAT signaling in lymphocytes(NCI/Nature)
	0.00165986	hsa-miR-548c-3p	role of egf receptor transactivation by gpcrs in cardiac hypertrophy(BioCarta)
	0.00012898	hsa-miR-424	role of erbb2 in signal transduction and oncology(BioCarta)
	0.000242835	hsa-miR-1286	role of erk5 in neuronal survival pathway(BioCarta)
	0.000151947	hsa-miR-142-5p	role of mal in rho-mediated activation of srf(BioCarta)
	7.43e-05	hsa-miR-199a-2	role of mef2d in t-cell apoptosis(BioCarta)
	0.000208027	hsa-miR-1827	role of mitochondria in apoptotic signaling(BioCarta)
	3.74e-05	hsa-miR-361-3p	role of nicotinic acetylcholine receptors in the regulation of apoptosis(BioCarta)
	0	hsa-miR-495	role of parkin in ubiquitin-proteasomal pathway(BioCarta)
	1.88e-05	hsa-miR-340	role of pi3k subunit p85 in regulation of actin organization and cell migration(BioCarta)
	4.7e-05	hsa-miR-424	roles of arrestin dependent recruitment of src kinases in gpcr signaling(BioCarta)
	6.19e-07	hsa-miR-331-3p	RXR and RAR heterodimerization with other nuclear receptor(NCI/Nature)
	4.4e-06	hsa-miR-1291	S1P1 pathway(NCI/Nature)
	0.000743827	hsa-miR-548c-3p	S1P2 pathway(NCI/Nature)
	0	hsa-miR-409-3p	S1P3 pathway(NCI/Nature)
	0.000756626	hsa-miR-1224-3p	S1P4 pathway(NCI/Nature)
	0.000216327	hsa-miR-607	segmentation clock(BioCarta)
	0.000730608	hsa-miR-520d-5p	signal dependent regulation of myogenesis by corepressor mitr(BioCarta)
	0.00165443	hsa-miR-548c-3p	signal transduction through il1r(BioCarta)
	0.000164068	hsa-let-7a	Signaling by Aurora kinases(NCI/Nature)
	0.000638054	hsa-miR-548d-3p	Signaling events activated by Hepatocyte Growth Factor Receptor (c-Met)(NCI/Nature)
	0.00952587	hsa-miR-548c-3p	Signaling events mediated by HDAC Class I(NCI/Nature)
	0.00418136	hsa-miR-548c-3p	Signaling events mediated by HDAC Class II(NCI/Nature)
	0.000176376	hsa-miR-940	Signaling events mediated by HDAC Class III(NCI/Nature)
	0.00116159	hsa-miR-106a	Signaling events mediated by PRL(NCI/Nature)
	0.00215691	hsa-miR-548d-3p	Signaling events mediated by PTP1B(NCI/Nature)
	0.000101921	hsa-miR-186	Signaling events mediated by Stem cell factor receptor (c-Kit)(NCI/Nature)
	0.000390564	hsa-miR-885-3p	Signaling events mediated by the Hedgehog family(NCI/Nature)
	0.00222767	hsa-miR-495	Signaling events mediated by VEGFR1 and VEGFR2(NCI/Nature)
	3.82e-05	hsa-miR-1321	Signaling events regulated by Ret tyrosine kinase(NCI/Nature)
	0.00411422	hsa-miR-495	Signaling mediated by p38-alpha and p38-beta(NCI/Nature)
	0.000140727	hsa-miR-1207-5p	Signaling mediated by p38-gamma and p38-delta(NCI/Nature)
	1.8e-05	hsa-miR-125a-5p	signaling pathway from g-protein families(BioCarta)
	7.54e-05	hsa-miR-423-5p	skeletal muscle hypertrophy is regulated via akt-mtor pathway(BioCarta)
	0.000345827	hsa-miR-181a	sodd/tnfr1 signaling pathway(BioCarta)
	0.00196241	hsa-miR-590-3p	sonic hedgehog receptor ptc1 regulates cell cycle(BioCarta)
	0.003433	hsa-miR-513a-3p	Sphingosine 1-phosphate (S1P) pathway(NCI/Nature)
	0.000699033	hsa-miR-1224-3p	spliceosomal assembly(BioCarta)
	1.09e-05	hsa-miR-19a	sprouty regulation of tyrosine kinase signals(BioCarta)
	0.000101449	hsa-miR-204	srebp control of lipid synthesis(BioCarta)
	0	hsa-miR-1207-5p	stat3 signaling pathway(BioCarta)
	4.28e-05	hsa-miR-324	stress induction of hsp regulation(BioCarta)
	0.00115754	hsa-miR-495	sumoylation as a mechanism to modulate ctbp-dependent gene responses(BioCarta)
	3.85e-05	hsa-miR-548n	sumoylation by ranbp2 regulates transcriptional repression(BioCarta)
	0.000738149	hsa-miR-548c-3p	Sumoylation by RanBP2 regulates transcriptional repression(NCI/Nature)
	0.00226005	hsa-miR-539	Syndecan-1-mediated signaling events(NCI/Nature)
	0.00388385	hsa-miR-940	Syndecan-2-mediated signaling events(NCI/Nature)
	1.21e-05	hsa-miR-432	Syndecan-3-mediated signaling events(NCI/Nature)
	0.00193521	hsa-miR-548c-3p	Syndecan-4-mediated signaling events(NCI/Nature)
	0.000346279	hsa-miR-765	t cell receptor signaling pathway(BioCarta)
	0.000240005	hsa-miR-298	TCR signaling in naןve CD4+ T cells(NCI/Nature)
	0.000697941	hsa-miR-369-3p	TCR signaling in naןve CD8+ T cells(NCI/Nature)
	1.2e-05	hsa-miR-220c	telomeres telomerase cellular aging and immortality(BioCarta)
	1.23e-05	hsa-miR-1207-5p	tgf beta signaling pathway(BioCarta)
	5.05e-05	hsa-miR-548d-3p	TGF-beta receptor signaling(NCI/Nature)
	7.06e-05	hsa-miR-340	the 41bb-dependent immune response(BioCarta)
	4.91e-08	hsa-miR-1226	the co-stimulatory signal during t-cell activation(BioCarta)
	3.38e-05	hsa-miR-105	the igf-1 receptor and longevity(BioCarta)
	0.000194737	hsa-miR-340	the information processing pathway at the ifn beta enhancer(BioCarta)
	4.28e-06	hsa-miR-17	thrombin signaling and protease-activated receptors(BioCarta)
	0.00348254	hsa-miR-495	Thromboxane A2 receptor signaling(NCI/Nature)
	0.00166857	hsa-miR-548c-3p	TNF receptor signaling pathway(NCI/Nature)
	0.00133522	hsa-miR-548c-3p	tnf/stress related signaling(BioCarta)
	5.1e-05	hsa-miR-1184	tnfr1 signaling pathway(BioCarta)
	0.0001241	hsa-miR-522	tnfr2 signaling pathway(BioCarta)
	0.00377157	hsa-miR-548c-3p	toll-like receptor pathway(BioCarta)
	0.000934387	hsa-miR-186	tpo signaling pathway(BioCarta)
	0.000361517	hsa-miR-1184	TRAIL signaling pathway(NCI/Nature)
	7.47e-06	hsa-miR-328	transcription factor creb and its extracellular signals(BioCarta)
	0	hsa-miR-1275	transcription regulation by methyltransferase of carm1(BioCarta)
	0.00321597	hsa-miR-548c-3p	transcriptional activation of dbpb from mrna(BioCarta)
	0.000966696	hsa-miR-548d-3p	trefoil factors initiate mucosal healing(BioCarta)
	0.000101687	hsa-miR-548d-3p	Trk receptor signaling mediated by PI3K and PLC-gamma(NCI/Nature)
	0.00166315	hsa-miR-548c-3p	Trk receptor signaling mediated by the MAPK pathway(NCI/Nature)
	3.49e-05	hsa-miR-665	trka receptor signaling pathway(BioCarta)
	7.75e-05	hsa-miR-24	tsp-1 induced apoptosis in microvascular endothelial cell(BioCarta)
	3.95e-05	hsa-miR-548d-3p	tumor suppressor arf inhibits ribosomal biogenesis(BioCarta)
	1.46e-05	hsa-miR-122	ucalpain and friends in cell spread(BioCarta)
	0.000124676	hsa-miR-423-5p	vegf hypoxia and angiogenesis(BioCarta)
	0.00125503	hsa-miR-495	VEGFR1 specific signals(NCI/Nature)
	3.77e-05	hsa-miR-185	VEGFR3 signaling in lymphatic endothelium(NCI/Nature)
	4.28e-05	hsa-miR-24	visceral fat deposits and the metabolic syndrome(BioCarta)
	0	hsa-miR-22	visual signal transduction(BioCarta)
	0.000389641	hsa-miR-769-3p	Visual signal transduction: Cones(NCI/Nature)
	0.000130395	hsa-miR-1185	Visual signal transduction: Rods(NCI/Nature)
	4.52e-05	hsa-miR-520d-5p	west nile virus(BioCarta)
	0	hsa-miR-220c	wnt lrp6 signalling(BioCarta)
	8.66e-05	hsa-miR-607	wnt signaling pathway(BioCarta)
	0	hsa-miR-137	y branching of actin filaments(BioCarta)
